# Supplementary material for: Investigation of pathology, expression and proteomic profiles in human TREM2 variant postmortem brains with and without Alzheimer’s disease
Source: Brain Pathol. 2020 Apr 29;30(4):794–810. doi: 10.1111/bpa.12842 (PMC8018003; doi:10.1111/bpa.12842)
Supplement: Supplementary file 4 — Table S1. Significantly altered genes in TREM2− SAD, TREM2+ SAD, FAD and TREM2+ Controls when compared to neurologically normal controls. Gene ID with an expression change of P < 0.05 are listed and shown whether they are upregulated or downregulated. [file BPA-30-794-s001.xlsx]

## Sheet: Sheet2
TREM2- SAD				FAD				TREM2+ SAD				TREM2+ Control
Upregulated		Downregulated		Upregulated		Downregulated		Upregulated		Downregulated		Upregulated		Downregulated
Gene ID	p-value	Gene ID	p-value	Gene ID	p-value	Gene ID	p-value	Gene ID	p-value	Gene ID	p-value	Gene ID	p-value	Gene ID	p-value
CoQ10A	0.0001	MRC1	0.0197	NFKB1	0.0004	SNCA	0.0262	MAP3K7	0			TNFSF14	0.0051	PTK2	0.0068
MEF2A	0.0002	SNCA	0.0309	TGFB2	0.0004	PIK3C2G	0.0371	RPS6KA5	0.0004			STAT1	0.0109	LY96	0.0117
KEAP1	0.0003			NFE2L2	0.0014			IL1RAP	0.0019			IL23R	0.0135	C1QA	0.0205
RPS6KA5	0.0004			NFATC3	0.0018			P2RX7	0.0023			RPS6KA5	0.0218	MAPK3	0.0237
ADAM10	0.0005			RELA	0.0023			ABCA7	0.0025			MAP3K7	0.0239	SNCA	0.0249
CTSD	0.0005			RAF1	0.0027			GRB2	0.0104			IFNA1	0.0243	FCGR1A	0.0282
NFATC3	0.0005			SMAD7	0.0036			MEF2A	0.0151			MAP2K6	0.0244	LTB4R	0.0301
CCR3	0.0006			HSPB1	0.0041			IL2	0.0165			MASP2	0.0274	PRKCA	0.0304
MAPKAPK5	0.0006			BIRC2	0.0046			FXYD2	0.0235			TREM1	0.0292	MAPT	0.0326
IL17A	0.0007			MAPK14	0.0054			NR3C1	0.0244			IL5	0.031	TNFAIP3	0.0348
C8A	0.0008			MAPKAPK2	0.0054			CREB1	0.0283			GRB2	0.048	IL10	0.0393
CCL23	0.0008			ADAM10	0.0056			CXCR2	0.0345					IL1RN	0.0398
CCL7	0.0008			PDGFA	0.0057			IL10	0.0355					TLR7	0.0505
DAXX	0.0008			MAFF	0.0059			TRADD	0.0359					C1QB	0.0512
GNAQ	0.0008			SHC1	0.0073			TSPO	0.0361
GNGT1	0.0008			RHOA	0.0076			IL18	0.039
HSPB2	0.0008			CoQ2	0.0078			TREM2	0.0405
IFNB1	0.0008			TREM2	0.0081			RAF1	0.041
IFNG	0.0008			DDIT3	0.0085			CD55	0.0425
IL21	0.0008			HSPB2	0.009			PTGS1	0.0493
IL22	0.0008			IRF3	0.0092			NFE2L2	0.0495
IL22RA2	0.0008			BCL6	0.0096			RELA	0.052
IL3	0.0008			MAP3K5	0.0096
MBL2	0.0008			PRKCA	0.01
STAT2	0.001			MEF2A	0.0105
TLR4	0.0011			CLU	0.0108
FASLG	0.0012			GFAP	0.0119
TGFB3	0.0014			CEBPB	0.0122
CD40LG	0.0015			CSF1	0.0123
MAPKAPK2	0.0019			TGFB1	0.0141
SMAD7	0.002			CXCR2	0.015
CYSLTR2	0.0021			MAP3K1	0.0162
PTGER1	0.0023			MAX	0.0172
RELA	0.0024			IL12A	0.0176
TGFB1	0.0024			STAT3	0.0177
MAP3K1	0.0025			IRF1	0.018
PTK2	0.0027			CD68	0.0182
CCL17	0.0033			C5	0.0185
MAP3K7	0.0033			CD40	0.0194
MAX	0.0035			TRAF2	0.0197
CCL20	0.004			DAXX	0.0205
TNF	0.004			MYD88	0.021
MAP3K5	0.0041			ROCK2	0.0231
C8B	0.0042			STAT2	0.0234
HSPB1	0.0044			RAC1	0.0235
CCL13	0.0046			CREB1	0.0236
IL13	0.0046			RIPK2	0.0242
RAF1	0.0046			IL1R1	0.026
APOE	0.005			MAP3K7	0.026
CLU	0.005			CYSLTR2	0.0269
MYL2	0.0051			NOX4	0.0269
CSF1	0.0053			C6	0.0275
TCF4	0.0053			CCL2	0.0288
BCL2L1	0.0056			IFNG	0.0289
FXYD2	0.0056			PTGER4	0.0313
NFKB1	0.006			MASP1	0.0363
IL12B	0.0065			TYROBP	0.0371
PRKCA	0.0066			CCL21	0.0373
AGER	0.0069			MAPKAPK5	0.0375
CD55	0.0069			IL10	0.0387
MKNK1	0.007			JUN	0.0389
CREB1	0.0072			CCL23	0.0399
CCR7	0.0075			RIPK1	0.0402
MAPK14	0.0078			TLR8	0.0403
OAS2	0.0079			TGFB3	0.0411
MAP2K6	0.0086			MYC	0.0414
IRF3	0.0093			HMGB1	0.0429
HDAC4	0.0095			MKNK1	0.044
MAFK	0.0095			CXCR4	0.0442
P2RX7	0.0095			TLR4	0.0461
APH1A	0.01			IL6R	0.0465
PDGFA	0.0103			CCL8	0.0474
TNFSF14	0.0117			C4A	0.0477
CCL22	0.0121			CCR3	0.0495
C5	0.0127			CCR7	0.0495
CCL11	0.0128			C8B	0.0508
ELK1	0.0128			CCL11	0.0508
HMGB1	0.0131			CCL13	0.0508
GFAP	0.0132			CD40LG	0.0508
CCL8	0.0133			IFNB1	0.0508
TREM2	0.0139			IL13	0.0508
IRF7	0.0141			IL22	0.0508
TGFBR1	0.0144			IL22RA2	0.0508
TRAF2	0.0146			IL3	0.0508
RIPK1	0.0164			MBL2	0.0508
HMGN1	0.0165			PTGER1	0.0508
CCL21	0.0166			GNGT1	0.0509
DDIT3	0.017			IL21	0.0509
C6	0.0172			FOS	0.0536
ABCA7	0.0192			IFI44	0.0537
BIRC2	0.0201			HDAC4	0.0541
IFIT3	0.022
NOX4	0.0223
IL10	0.0225
BCL6	0.0226
TGFB2	0.0237
RAC1	0.0239
MAFG	0.0248
NFE2L2	0.0257
STAT3	0.0289
IRF1	0.0292
CRP	0.0298
CXCR4	0.0307
ROCK2	0.0328
PSEN1	0.0348
NR3C1	0.0351
C4A	0.0358
IFI44	0.0365
IL15	0.0373
TRADD	0.0376
IL23R	0.0395
MAPK3	0.0396
IRF5	0.04
PTGS1	0.0411
HIF1A	0.0421
CoQ2	0.0434
TSPO	0.0465
C3AR1	0.0472
MX1	0.0473
IL9	0.0474
CCL2	0.0478
PTGIR	0.0493
PTGDR2	0.053
PEN2	0.0537
